# Supplementary material for: Identification of genetic variation in the swine toll-like receptors and development of a porcine TLR genotyping array
Source: Genet Sel Evol. 2016 Mar 31;48:28. doi: 10.1186/s12711-016-0206-0 (PMC4818456; doi:10.1186/s12711-016-0206-0)
Supplement: Supplementary file 1 — 10.1186/s12711-016-0206-0 Genomic information from the 49 TLR exons that are annotated in the genome Sscrofa10.2.69 database. Columns A and B (general information) supply general information on the TLR gene related to sense of transcription (phase +1: sense; −1: antisense), number of transcripts, protein ID and length. Detailed information on exons order and length of coding sequence and UTR is only supplied for RefSeq exons. RefSeq transcripts are highlighted in bold in column “Ensembl transcript ID”. [file 12711_2016_206_MOESM1_ESM.xlsx]

## Sheet: Sheet1
general information		Ensembl transcript ID	RefSeq exon order	Ensembl exon ID	chr	exon chr start (bp)	exon chr end (bp)	genomic coding start	genomic coding end	length of RefSeq exon	length of cds of RefSeq exon	length of UTR in RefSeq exon
gene:	TLR1 (ENSSSCG00000026583)	ENSSSCT00000032865		ENSSSCE00000258249	chr8	31627788	31630431	31627974	31630364
phase:	-1	ENSSSCT00000030913	3	ENSSSCE00000167399	chr8	31627793	31630431	31627974	31630364	2638	2390	248
nr transcripts:	2 transcripts	ENSSSCT00000030913	2	ENSSSCE00000200657	chr8	31633301	31633395	UTR	UTR	94	0	94
RefSeq protein ID:	NP_001026945	ENSSSCT00000032865		ENSSSCE00000249362	chr8	31633301	31633417	UTR	UTR
nr amino acids in RefSeq protein:	796	ENSSSCT00000030913	1	ENSSSCE00000229697	chr8	31635583	31635628	UTR	UTR	45	0	45
		Sum of RefSeq exons								2777	2390	387
gene:	TLR10 (ENSSSCG00000027877)
phase:	-1	ENSSSCT00000030556	2	ENSSSCE00000166966	chr8	31604732	31607528	31605004	31607439	2796	2435	361
nr transcripts:	1 transcript	ENSSSCT00000030556	1	ENSSSCE00000194918	chr8	31614961	31615025	UTR	UTR	64	0	64
RefSeq protein ID:	NP_001025705	Sum of RefSeq exons								2860	2435	425
nr amino acids in RefSeq protein:	811
gene:	TLR2 (ENSSSCG00000009002)	ENSSSCT00000009859	2	ENSSSCE00000077389	chr8	79824541	79827106	79824733	79827090	2565	2357	208
phase:	-1	ENSSSCT00000033729		ENSSSCE00000077389	chr8	79824541	79827106	79824733	79827090
nr transcripts:	2 transcripts	ENSSSCT00000033729		ENSSSCE00000257788	chr8	79833654	79833729	UTR	UTR
RefSeq protein ID:	NP_998926	ENSSSCT00000009859	1	ENSSSCE00000077388	chr8	79834521	79834592	UTR	UTR	71	0	71
nr amino acids in RefSeq protein:	785	Sum of RefSeq exons								2636	2357	279
gene:	TLR3 (ENSSSCG00000015801)	ENSSSCT00000017207	7	ENSSSCE00000260328	chr15	53840783	53841229	53841001	53841229	446	228	218
phase:	-1	ENSSSCT00000017206		ENSSSCE00000261664	chr15	53840958	53841229	53841001	53841229
nr transcripts:	3 transcripts	ENSSSCT00000017208		ENSSSCE00000260523	chr15	53840967	53841229	53841194	53841229
RefSeq protein ID:	NP_001090913	ENSSSCT00000017206		ENSSSCE00000135889	chr15	53841459	53843137	53841459	53843137
nr amino acids in RefSeq protein:	905	ENSSSCT00000017207	6	ENSSSCE00000135885	chr15	53841459	53843311	53841459	53843311	1852	1852	0
		ENSSSCT00000017206		ENSSSCE00000135888	chr15	53843142	53843168	53843142	53843168
		ENSSSCT00000017206		ENSSSCE00000135887	chr15	53843174	53843311	53843174	53843311
		ENSSSCT00000017206		ENSSSCE00000135884	chr15	53848182	53848373	53848182	53848373
		ENSSSCT00000017207	5	ENSSSCE00000135884	chr15	53848182	53848373	53848182	53848373	191	191	0
		ENSSSCT00000017208		ENSSSCE00000135884	chr15	53848182	53848373	53848182	53848373
		ENSSSCT00000017206		ENSSSCE00000135890	chr15	53849144	53849595	53849144	53849587
		ENSSSCT00000017207	4	ENSSSCE00000135890	chr15	53849144	53849595	53849144	53849587	451	443	8
		ENSSSCT00000017208		ENSSSCE00000135890	chr15	53849144	53849595	53849144	53849587
		ENSSSCT00000017206		ENSSSCE00000209333	chr15	53850855	53851004	UTR	UTR
		ENSSSCT00000017207	3	ENSSSCE00000209333	chr15	53850855	53851004	UTR	UTR	149	0	149
		ENSSSCT00000017208		ENSSSCE00000209333	chr15	53850855	53851004	UTR	UTR
		ENSSSCT00000017206		ENSSSCE00000162973	chr15	53852298	53852403	UTR	UTR
		ENSSSCT00000017207	2	ENSSSCE00000162973	chr15	53852298	53852403	UTR	UTR	105	0	105
		ENSSSCT00000017208		ENSSSCE00000162973	chr15	53852298	53852403	UTR	UTR
		ENSSSCT00000017206		ENSSSCE00000170496	chr15	53852505	53852536	UTR	UTR
		ENSSSCT00000017207	1	ENSSSCE00000170496	chr15	53852505	53852536	UTR	UTR	31	0	31
		ENSSSCT00000017208		ENSSSCE00000170496	chr15	53852505	53852536	UTR	UTR
		Sum of RefSeq exons								3225	2714	511
gene:	TLR4 (ENSSSCG00000005503)	ENSSSCT00000006051	1	ENSSSCE00000211116	chr1	289775822	289776156	289776064	289776156	334	92	242
phase:	+1	ENSSSCT00000033568		ENSSSCE00000211116	chr1	289775822	289776156	289776064	289776156
nr transcripts:	5 transcripts	ENSSSCT00000033686		ENSSSCE00000211116	chr1	289775822	289776156	289776064	289776156
RefSeq protein ID:	NP_001106510	ENSSSCT00000035553		ENSSSCE00000211116	chr1	289775822	289776156	289776064	289776156
nr amino acids in RefSeq protein:	841	ENSSSCT00000035900		ENSSSCE00000211116	chr1	289775822	289776156	289776064	289776156
		ENSSSCT00000006051	2	ENSSSCE00000047351	chr1	289780027	289780193	289780027	289780193	166	166	0
		ENSSSCT00000033568		ENSSSCE00000047351	chr1	289780027	289780193	289780027	289780193
		ENSSSCT00000035900		ENSSSCE00000047351	chr1	289780027	289780193	289780027	289780193
		ENSSSCT00000006051	3	ENSSSCE00000254943	chr1	289782776	289785847	289782776	289785041	3071	2265	806
		ENSSSCT00000033686		ENSSSCE00000258041	chr1	289782776	289785847	289782776	289782781
		ENSSSCT00000035553		ENSSSCE00000248228	chr1	289784564	289785847	289784564	289784590
		ENSSSCT00000035900		ENSSSCE00000256814	chr1	289784564	289785847	289784564	289785041
		ENSSSCT00000033568		ENSSSCE00000263121	chr1	289784568	289785847	289784568	289784583
		Sum of RefSeq exons								3571	2523	1048
gene:	TLR5 (ENSSSCG00000010885)	ENSSSCT00000011909	3	ENSSSCE00000095563	chr10	21886309	21887841	21886309	21887841	1532	1532	0
phase:	-1	ENSSSCT00000033032		ENSSSCE00000260019	chr10	21886309	21888884	21887825	21888880
nr transcripts:	2 transcripts	ENSSSCT00000011909	2	ENSSSCE00000095562	chr10	21887843	21888884	21887843	21888880	1041	1037	4
RefSeq protein ID:	NP_001116674	ENSSSCT00000011909	1	ENSSSCE00000173858	chr10	21905714	21905776	UTR	UTR	62	0	62
nr amino acids in RefSeq protein:	856	ENSSSCT00000033032		ENSSSCE00000173858	chr10	21905714	21905776	UTR	UTR
		Sum of RefSeq exons								2635	2569	66
gene:	TLR6 (ENSSSCG00000026592)
phase:	-1	ENSSSCT00000023300	2	ENSSSCE00000177447	chr8	31641826	31644753	31642294	31644684	2927	2390	537
nr transcripts:	1 transcript	ENSSSCT00000023300	1	ENSSSCE00000211646	chr8	31660768	31660823	UTR	UTR	55	0	55
RefSeq protein ID:	NP_998925	Sum of RefSeq exons								2982	2390	592
nr amino acids in RefSeq protein:	796
gene:	TLR7 (ENSSSCG00000012117)	ENSSSCT00000013254		ENSSSCE00000106996	chrX	10450659	10450739	UTR	UTR
phase:	+1	ENSSSCT00000035124	1	ENSSSCE00000259181	chrX	10451005	10451193	10451191	10451193	188	2	186
nr transcripts:	2 transcripts	ENSSSCT00000013254		ENSSSCE00000106997	chrX	10451090	10451193	10451191	10451193
RefSeq protein ID:	NP_001090903	ENSSSCT00000013254		ENSSSCE00000253969	chrX	10472851	10476585	10472851	10476000
nr amino acids in RefSeq protein:	1,050	ENSSSCT00000035124	2	ENSSSCE00000254880	chrX	10472851	10476655	10472851	10476000	3804	3149	655
		Sum of RefSeq exons								3992	3151	841
gene:	TLR8 (ENSSSCG00000012118)	ENSSSCT00000033339	1	ENSSSCE00000249999	chrX	10500862	10501046	UTR	UTR	184	0	184
phase:	+1	ENSSSCT00000033711		ENSSSCE00000258614	chrX	10500901	10501046	UTR	UTR
nr transcripts:	3 transcripts	ENSSSCT00000033339	2	ENSSSCE00000248967	chrX	10503750	10503871	UTR	UTR	121	0	121
RefSeq protein ID:	NP_999352	ENSSSCT00000033339	3	ENSSSCE00000256581	chrX	10507377	10507440	UTR	UTR	63	0	63
nr amino acids in RefSeq protein:	1,028	ENSSSCT00000013255		ENSSSCE00000166606	chrX	10509789	10512940	10509799	10512885
		ENSSSCT00000033711		ENSSSCE00000250407	chrX	10509793	10512912	10509799	10512885
		ENSSSCT00000033339	4	ENSSSCE00000257963	chrX	10509793	10512938	10509799	10512885	3145	3086	59
		Sum of RefSeq exons								3513	3086	427
gene:	TLR9 (ENSSSCG00000011436)
phase:	+1	ENSSSCT00000012516	1	ENSSSCE00000224348	chr13	37647229	37647870	37647868	37647870	641	2	639
nr transcripts:	1 transcript	ENSSSCT00000012516	2	ENSSSCE00000100859	chr13	37648764	37652020	37648764	37651853	3256	3089	167
RefSeq protein ID:	NP_999123	Sum of RefSeq exons								3897	3091	806
nr amino acids in RefSeq protein:	1,030
