# Supplementary material for: Identification of genetic variation in the swine toll-like receptors and development of a porcine TLR genotyping array
Source: Genet Sel Evol. 2016 Mar 31;48:28. doi: 10.1186/s12711-016-0206-0 (PMC4818456; doi:10.1186/s12711-016-0206-0)
Supplement: Supplementary file 2 — 10.1186/s12711-016-0206-0 Target TLR genomic regions. The coordinates correspond to the Sscrofa10.2 genome assembly. The column “portion without sequence information (bp)” indicates the number of bp that were sequenced to a depth of less than 1000. The column “cds and UTR content” indicates whether that genomic portion correspond to coding sequence or/and to UTR. The column “cause of missing sequence information” indicates the reason for lack of sequence information for the corresponding segment. There are two legends: “missing capture baits” indicate that Agilent capture baits that cover this segment could not be designed; “homologous region in the swine genome” indicates that although the baits were designed and the segment was sequenced, the corresponding sequence reads could not be unambiguously mapped to that region. [file 12711_2016_206_MOESM2_ESM.xlsx]

## Sheet: Sheet1
chr	start	end	gene name (Ensembl ID)	cds and UTR content	exon size (bp)	portion without sequence information (bp)	cause of missing sequence information
chr8	31627788	31630431	TLR1 (ENSSSCG00000026583)	cds + UTR	2643	4	missing capture baits
chr8	31633301	31633417	TLR1 (ENSSSCG00000026583)	UTR	116	0
chr8	31635583	31635628	TLR1 (ENSSSCG00000026583)	UTR	45	0
chr8	79824541	79827106	TLR2 (ENSSSCG00000009002)	cds + UTR	2565	0
chr8	79833654	79833729	TLR2 (ENSSSCG00000009002)	UTR	75	0
chr8	79834521	79834592	TLR2 (ENSSSCG00000009002)	UTR	71	0
chr15	53840783	53841229	TLR3 (ENSSSCG00000015801)	cds + UTR	446	0
chr15	53841459	53843311	TLR3 (ENSSSCG00000015801)	cds	1852	0
chr15	53848182	53848373	TLR3 (ENSSSCG00000015801)	cds	191	0
chr15	53849144	53849595	TLR3 (ENSSSCG00000015801)	cds	451	0
chr15	53850855	53851004	TLR3 (ENSSSCG00000015801)	UTR	149	44	missing capture baits
chr15	53852298	53852403	TLR3 (ENSSSCG00000015801)	UTR	105	0
chr15	53852505	53852536	TLR3 (ENSSSCG00000015801)	UTR	31	0
chr1	289775822	289776156	TLR4 (ENSSSCG00000005503)	cds + UTR	334	334	homologous region in the swine genome
chr1	289780027	289780193	TLR4 (ENSSSCG00000005503)	cds	166	166	homologous region in the swine genome
chr1	289782776	289785847	TLR4 (ENSSSCG00000005503)	cds + UTR	3071	1615	homologous region in the swine genome
chr10	21886309	21888884	TLR5 (ENSSSCG00000010885)	cds + UTR	2575	0
chr10	21905714	21905776	TLR5 (ENSSSCG00000010885)	UTR	62	27	missing capture baits
chr8	31641826	31644753	TLR6 (ENSSSCG00000026592)	cds + UTR	2927	291	missing capture baits
chr8	31660768	31660823	TLR6 (ENSSSCG00000026592)	UTR	55	0
chrX	10450659	10450739	TLR7 (ENSSSCG00000012117)	cds + UTR	80	0
chrX	10451005	10451193	TLR7 (ENSSSCG00000012117)	cds	188	0
chrX	10472851	10476655	TLR7 (ENSSSCG00000012117)	cds + UTR	3804	0
chrX	10500862	10501046	TLR8 (ENSSSCG00000012118)	UTR	184	0
chrX	10503750	10503871	TLR8 (ENSSSCG00000012118)	UTR	121	0
chrX	10507377	10507440	TLR8 (ENSSSCG00000012118)	UTR	63	63	missing capture baits
chrX	10509789	10512940	TLR8 (ENSSSCG00000012118)	cds + UTR	3151	0
chr13	37647229	37647870	TLR9 (ENSSSCG00000011436)	cds + UTR	641	317	homologous region in the swine genome
chr13	37648764	37652020	TLR9 (ENSSSCG00000011436)	cds + UTR	3256	0
chr8	31604732	31607528	TLR10 (ENSSSCG00000027877)	cds + UTR	2796	254	missing capture baits
chr8	31614961	31615025	TLR10 (ENSSSCG00000027877)	UTR	64	0
			total		32278	3115

## Sheet: Sheet2
Gene	Ensembl_Gene_ID	Ensembl_Transcrip_ID	strand
TLR1
