# Supplementary material for: Identification of genetic variation in the swine toll-like receptors and development of a porcine TLR genotyping array
Source: Genet Sel Evol. 2016 Mar 31;48:28. doi: 10.1186/s12711-016-0206-0 (PMC4818456; doi:10.1186/s12711-016-0206-0)
Supplement: Supplementary file 3 — 10.1186/s12711-016-0206-0 Number of gDNA samples included in each library pool and the corresponding sequencing read depth at each position (DP). Large White, Landrace, Duroc, Pietrain samples were merged in two library pools each according to their commercial origin. The numbers between brackets indicate the number of animals in each of the pools for these four breeds. [file 12711_2016_206_MOESM3_ESM.xlsx]

## Sheet: Sheet1
populations	pool size	sequencing depth
Large White (2 pools)	39 (15 + 24)	(4,382; 3,756)
Landrace (2 pools)	40 (16 + 24)	(4,525; 4,794)
Duroc (2 pools)	45 (21 + 24)	(3,886; 4,668)
Pietrain (2 pools)	41 (17 + 24)	(4,678; 4,383)
Bazna	15	3958.07
Mangalitza	12	3497.96
Iberian	13	4426.86
Majorcan Black	17	3527.35
Wild boar	22	4310.64
Asian ( 15 Meishan and 7 Vietnamese)	22	4392.38
