# Supplementary material for: Identification of genetic variation in the swine toll-like receptors and development of a porcine TLR genotyping array
Source: Genet Sel Evol. 2016 Mar 31;48:28. doi: 10.1186/s12711-016-0206-0 (PMC4818456; doi:10.1186/s12711-016-0206-0)
Supplement: Supplementary file 5 — 10.1186/s12711-016-0206-0 Variant types according to their predicted effect and impact on protein sequence based on SnpEff. [file 12711_2016_206_MOESM5_ESM.xlsx]

## Sheet: Sheet1
effect	effect description	impact	impact description
frame shift	insertion or deletion that causes a frame shift	High	predicted as protein disruption and likely loss-of-function.
splice site acceptor	variant that alters a splice acceptor site
splice site donor	variant that alters a splice donor site
stop lost	variant changes a stop codon and becomes a non-stop codon
start lost	variant changes a start codon and becomes a non-start codon
stop gained	variant causes a stop codon
codon change	one or many codons are changed but the reading frame is maintained	Moderate	predicted as not disruptive but changes the effectiveness of the protein product.
codon insertion	inframe insertion of one or many codons that does not change downstream amino acids
codon deletion	inframe deletion of one or many codons that does not change downstream amino acids
non-synonymous coding	variant changes a codon and the corresponding amino acid
start gained	variant in 5'UTR that creates an ATG potential START codon	Low	predicted as harmless.
synonymous coding	variant changes a codon but does not change amino acid
UTR_3_prime	variant hits 3'UTR region	Modifier	not affecting protein sequence.
UTR_5_prime	variant hits 5'UTR region
intron	variant hits an intron, but not at a functionally important site (such as splice site)
upstream	up to 5K bases upstream of a transcript start
downstream	up to 5K bases downstream of a transcript end
intergenic	the variant is in an intergenic region
http://snpeff.sourceforge.net/SnpEff_manual.html#input
