# Supplementary material for: Identification of genetic variation in the swine toll-like receptors and development of a porcine TLR genotyping array
Source: Genet Sel Evol. 2016 Mar 31;48:28. doi: 10.1186/s12711-016-0206-0 (PMC4818456; doi:10.1186/s12711-016-0206-0)
Supplement: Supplementary file 6 — 10.1186/s12711-016-0206-0 List of the 306 TLR variants identified in this study. Breed specificity indicates the variants that are present in only that breed and at a pAAF higher than 0.5. In this column, the number between brackets indicates the pAAF in the breed with the variant allele. [file 12711_2016_206_MOESM6_ESM.xlsx]

## Sheet: Sheet1
chromosome	position	reference allele	alternative allele	effect	effect impact	SIFT class	amino acid affected	amino acid length	Gene name	pAAF	dbSNP ID	breed specificity
chr1	289784339	G	A	synonymous coding	LOW		608	841	TLR4	0.049	rs343967287,rs80822598
chr1	289784543	C	T	synonymous coding	LOW		676	841	TLR4	0.003268	rs80783656
chr1	289784546	C	A	synonymous coding	LOW		677	841	TLR4	0.02	rs80965318
chr1	289784807	T	C	synonymous coding	LOW		168	245	TLR4	0.001634	rs80943406
chr1	289784826	G	A	non-synonymous coding	MODERATE	Mtol	175	245	TLR4	0.003268	novel
chr1	289784846	G	A	synonymous coding	LOW		181	245	TLR4	0.003268	rs709334698
chr1	289784912	G	A	synonymous coding	LOW		203	245	TLR4	0.077	rs80834103
chr1	289784918	C	T	synonymous coding	LOW		205	245	TLR4	0.001634	rs326751937
chr10	21886411	G	A	synonymous coding	LOW		823	856	TLR5	0.026	rs690583676
chr10	21886486	T	C	synonymous coding	LOW		798	856	TLR5	0.106	rs323858027
chr10	21886489	A	G	synonymous coding	LOW		797	856	TLR5	0.106	rs333294551
chr10	21886534	C	G	synonymous coding	LOW		782	856	TLR5	0.25	rs345446170
chr10	21886561	G	A	synonymous coding	LOW		773	856	TLR5	0.018	rs324825428
chr10	21886618	G	A	synonymous coding	LOW		754	856	TLR5	0.072	rs335107546
chr10	21886702	G	A	synonymous coding	LOW		726	856	TLR5	0.085	rs345930685
chr10	21886710	A	G	synonymous coding	LOW		724	856	TLR5	0.083	rs325822489
chr10	21886722	C	T	non-synonymous coding	MODERATE	Mtol	720	856	TLR5	0.023	rs702992918
chr10	21886753	C	T	synonymous coding	LOW		709	856	TLR5	0.09	rs338653695
chr10	21886756	C	T	synonymous coding	LOW		708	856	TLR5	0.09	rs343944485
chr10	21886780	A	G	synonymous coding	LOW		700	856	TLR5	0.077	rs326872316
chr10	21886945	G	A	synonymous coding	LOW		645	856	TLR5	0.023	rs697246478
chr10	21886961	G	A	non-synonymous coding	MODERATE	Mdel	640	856	TLR5	0.025	rs705459492
chr10	21887027	C	T	non-synonymous coding	MODERATE	Mtol	618	856	TLR5	0.013	rs337269613
chr10	21887044	C	T	synonymous coding	LOW		612	856	TLR5	0.00817	rs318334869
chr10	21887065	A	G	synonymous coding	LOW		605	856	TLR5	0.00817	rs332299643
chr10	21887068	T	A	synonymous coding	LOW		604	856	TLR5	0.00817	rs338128590
chr10	21887069	C	T	non-synonymous coding	MODERATE	Mtol	604	856	TLR5	0.042	rs319328810
chr10	21887254	C	T	synonymous coding	LOW		542	856	TLR5	0.042	rs81218855
chr10	21887314	G	A	synonymous coding	LOW		522	856	TLR5	0.006536	novel
chr10	21887316	G	T	non-synonymous coding	MODERATE	Mtol	522	856	TLR5	0.013	rs341636407
chr10	21887482	G	A	synonymous coding	LOW		466	856	TLR5	0.186	rs81218854
chr10	21887602	G	A	synonymous coding	LOW		426	856	TLR5	0.208	rs81218853
chr10	21887611	C	T	synonymous coding	LOW		423	856	TLR5	0.203	rs81218852
chr10	21887634	T	A	non-synonymous coding	MODERATE	Mtol	416	856	TLR5	0.209	rs81218851
chr10	21887675	G	A	non-synonymous coding	MODERATE	Mdel	402	856	TLR5	0.031	rs81218850
chr10	21887755	C	T	synonymous coding	LOW		375	856	TLR5	0.013	rs81210413
chr10	21887815	A	G	synonymous coding	LOW		355	856	TLR5	0.163	rs81210414
chr10	21887835	C	T	non-synonymous coding	MODERATE	Mdel	349	856	TLR5	0.015	novel
chr10	21887840	A	C	non-synonymous coding	MODERATE	Mdel	347	856	TLR5	0.059	novel
chr10	21887841	G	A	non-synonymous coding	MODERATE	Mdel	347	351	TLR5	0.069	novel
chr10	21887842	A	G	non-synonymous coding	MODERATE	Mdel	347	351	TLR5	0.201	rs711796140
chr10	21887844	A	G	non-synonymous coding	MODERATE	Mdel	346	351	TLR5	0.009804	novel
chr10	21887922	A	T	non-synonymous coding	MODERATE	Mtol	320	351	TLR5	0.025	novel
chr10	21887979	G	A	non-synonymous coding	MODERATE	Mdel	301	351	TLR5	0.023	rs81210416
chr10	21888047	A	C	non-synonymous coding	MODERATE	Mtol	278	351	TLR5	0.211	rs81210417
chr10	21888218	A	G	synonymous coding	LOW		221	351	TLR5	0.00817	rs342842569
chr10	21888521	A	G	synonymous coding	LOW		120	351	TLR5	0.209	rs81218849
chr10	21888744	C	T	non-synonymous coding	MODERATE	Mtol	46	351	TLR5	0.009804	rs338003739
chr10	21888821	C	T	non-synonymous coding	MODERATE	Mtol	20	351	TLR5	0.00817	rs319209818
chr13	37648821	G	A	non-synonymous coding	MODERATE	Mtol	21	1030	TLR9	0.006536	novel
chr13	37648953	A	C	non-synonymous coding	MODERATE	Mdel	65	1030	TLR9	0.02	novel
chr13	37648989	C	T	synonymous coding	LOW		77	1030	TLR9	0.289	rs337611267
chr13	37649060	T	C	synonymous coding	LOW		100	1030	TLR9	0.288	rs320508607
chr13	37649611	G	A	non-synonymous coding	MODERATE	Mtol	284	1030	TLR9	0.026	novel
chr13	37649840	G	C	synonymous coding	LOW		360	1030	TLR9	0.001634	rs328895278
chr13	37650065	T	C	synonymous coding	LOW		435	1030	TLR9	0.121	rs337151670
chr13	37650218	C	T	synonymous coding	LOW		486	1030	TLR9	0.001634	rs331129108
chr13	37650251	C	T	synonymous coding	LOW		497	1030	TLR9	0.00817	rs704309961
chr13	37650312	C	T	non-synonymous coding	MODERATE	Mtol	518	1030	TLR9	0.001634	novel
chr13	37650314	G	T	synonymous coding	LOW		518	1030	TLR9	0.036	rs341146813
chr13	37651086	G	A	non-synonymous coding	MODERATE	Mtol	776	1030	TLR9	0.003268	novel
chr13	37651118	C	T	synonymous coding	LOW		786	1030	TLR9	0.015	rs712999135
chr13	37651343	C	G	synonymous coding	LOW		861	1030	TLR9	0.009804	novel
chr13	37651491	T	G	non-synonymous coding	MODERATE	Mtol	911	1030	TLR9	0.033	rs329632652
chr13	37651643	C	T	synonymous coding	LOW		961	1030	TLR9	0.001634	rs343614789
chr13	37651754	G	T	synonymous coding	LOW		998	1030	TLR9	0.003268	novel
chr13	37651821	A	T	non-synonymous coding	MODERATE	Mdel	1021	1030	TLR9	0.001634	novel
chr13	37651822	A	G	non-synonymous coding	MODERATE	Mdel	1021	1030	TLR9	0.001634	novel
chr13	37651841	G	A	synonymous coding	LOW		1027	1030	TLR9	0.00817	novel
chr15	53841543	T	G	non-synonymous coding	MODERATE	Mdel	799	902	TLR3	0.001634	novel
chr15	53841623	A	G	synonymous coding	LOW		772	902	TLR3	0.235	rs80880917
chr15	53841788	A	C	non-synonymous coding	MODERATE	Mtol	717	902	TLR3	0.046	rs80821138
chr15	53841819	G	C	non-synonymous coding	MODERATE	Mtol	707	902	TLR3	0.17	rs80889303
chr15	53842076	C	T	synonymous coding	LOW		621	902	TLR3	0.116	rs80875783
chr15	53842301	G	A	synonymous coding	LOW		546	902	TLR3	0.211	rs80950111
chr15	53842469	A	G	synonymous coding	LOW		490	902	TLR3	0.023	rs332434999	Mangalitza (pAAF=0.583)
chr15	53842832	T	A	non-synonymous coding	MODERATE	Mtol	369	902	TLR3	0.111	rs80841491
chr15	53843150	G	T	non-synonymous coding	MODERATE	Mtol	265	902	TLR3	0.006536	rs703955009
chr15	53849183	T	A	synonymous coding	LOW		135	223	TLR3	0.003268	rs80942272
chr15	53849302	A	T	non-synonymous coding	MODERATE	Mdel	96	223	TLR3	0.001634	novel
chr15	53849441	G	T	non-synonymous coding	MODERATE	Mdel	49	223	TLR3	0.001634	novel
chr15	53849446	C	A	non-synonymous coding	MODERATE	Mdel	48	223	TLR3	0.006536	novel
chr15	53849450	T	G	synonymous coding	LOW		46	223	TLR3	0.006536	novel
chr15	53849452	T	A	non-synonymous coding	MODERATE	Mdel	46	223	TLR3	0.00817	novel
chr15	53849522	G	A	synonymous coding	LOW		22	223	TLR3	0.101	rs80849814
chr15	53849584	T	C	non-synonymous coding	MODERATE	Mtol	2	223	TLR3	0.018	rs80819589
chr8	31605017	G	A	non-synonymous coding	MODERATE	Mdel	808	811	TLR10	0.033	rs327167411
chr8	31605178	A	G	synonymous coding	LOW		754	811	TLR10	0.57	rs81218847
chr8	31605282	T	C	non-synonymous coding	MODERATE	Mtol	720	811	TLR10	0.562	rs81218846
chr8	31605283	A	G	synonymous coding	LOW		719	811	TLR10	0.32	rs81218845
chr8	31605294	G	T	non-synonymous coding	MODERATE	Mtol	716	811	TLR10	0.567	rs81218844
chr8	31605298	G	C	non-synonymous coding	MODERATE	Mtol	714	811	TLR10	0.038	rs695518795
chr8	31605300	G	T	non-synonymous coding	MODERATE	Mdel	714	811	TLR10	0.039	rs699412714
chr8	31605410	C	T	non-synonymous coding	MODERATE	Mdel	677	811	TLR10	0.204	rs81218843
chr8	31605521	A	T	non-synonymous coding	MODERATE	Mtol	640	811	TLR10	0.557	novel
chr8	31605589	C	T	stop gain	HIGH		617	811	TLR10	0.001634	novel
chr8	31605596	C	T	non-synonymous coding	MODERATE	Mtol	615	811	TLR10	0.203	rs337167550
chr8	31605600	C	T	non-synonymous coding	MODERATE	Mtol	614	811	TLR10	0.261	rs81218841
chr8	31605616	T	C	synonymous coding	LOW		608	811	TLR10	0.562	rs81218840
chr8	31605626	C	G	non-synonymous coding	MODERATE	Mdel	605	811	TLR10	0.065	rs338750038
chr8	31605674	A	T	non-synonymous coding	MODERATE	Mdel	589	811	TLR10	0.003268	novel
chr8	31605687	T	C	non-synonymous coding	MODERATE	Mtol	585	811	TLR10	0.201	rs318357233
chr8	31605745	T	C	synonymous coding	LOW		565	811	TLR10	0.557	rs329638288
chr8	31606047	G	C	non-synonymous coding	MODERATE	Mdel	465	811	TLR10	0.183	rs343453056
chr8	31606099	C	T	non-synonymous coding	MODERATE	Mtol	447	811	TLR10	0.19	rs324413336
chr8	31606132	G	A	synonymous coding	LOW		436	811	TLR10	0.191	rs332124545
chr8	31606210	T	C	synonymous coding	LOW		410	811	TLR10	0.204	rs339972372
chr8	31606243	T	C	synonymous coding	LOW		399	811	TLR10	0.559	rs323898978
chr8	31606378	A	G	synonymous coding	LOW		354	811	TLR10	0.211	rs334943801
chr8	31606576	A	G	synonymous coding	LOW		288	811	TLR10	0.539	rs343064951
chr8	31606591	G	A	synonymous coding	LOW		283	811	TLR10	0.546	rs327145152
chr8	31606606	A	G	synonymous coding	LOW		278	811	TLR10	0.521	rs335310222
chr8	31606747	A	T	non-synonymous coding	MODERATE	Mtol	231	811	TLR10	0.541	rs345618858
chr8	31606800	A	C	non-synonymous coding	MODERATE	Mtol	214	811	TLR10	0.028	rs81218839
chr8	31606826	T	A	non-synonymous coding	MODERATE	Mtol	205	811	TLR10	0.549	rs81218838
chr8	31606901	T	A	non-synonymous coding	MODERATE	Mtol	180	811	TLR10	0.00817	rs320855155
chr8	31606948	A	G	synonymous coding	LOW		164	811	TLR10	0.194	rs81218837
chr8	31607026	C	T	synonymous coding	LOW		138	811	TLR10	0.147	rs81218836
chr8	31607027	G	A	non-synonymous coding	MODERATE	Mdel	138	811	TLR10	0.145	rs81218835
chr8	31607099	T	A	non-synonymous coding	MODERATE	Mtol	114	811	TLR10	0.204	rs81218834
chr8	31607171	T	C	non-synonymous coding	MODERATE	Mtol	90	811	TLR10	0.328	rs81218833
chr8	31607293	G	A	synonymous coding	LOW		49	811	TLR10	0.047	rs320928124
chr8	31607295	T	A	non-synonymous coding	MODERATE	Mtol	49	811	TLR10	0.031	rs328744359
chr8	31607297	G	A	non-synonymous coding	MODERATE	Mtol	48	811	TLR10	0.204	rs338944490
chr8	31628028	G	C	synonymous coding	LOW		779	796	TLR1	0.118	rs337918832
chr8	31628060	G	A	non-synonymous coding	MODERATE	Mtol	769	796	TLR1	0.072	rs321053450
chr8	31628406	A	G	synonymous coding	LOW		653	796	TLR1	0.193	rs323499543
chr8	31628418	C	T	synonymous coding	LOW		649	796	TLR1	0.001634	novel
chr8	31628419	C	T	non-synonymous coding	MODERATE	Mtol	649	796	TLR1	0.001634	novel
chr8	31628558	C	T	non-synonymous coding	MODERATE	Mtol	603	796	TLR1	0.034	rs431825199
chr8	31628559	G	A	synonymous coding	LOW		602	796	TLR1	0.082	novel
chr8	31628576	G	A	synonymous coding	LOW		597	796	TLR1	0.299	rs331284073
chr8	31628578	G	A	non-synonymous coding	MODERATE	Mtol	596	796	TLR1	0.16	rs342097295
chr8	31628595	G	A	synonymous coding	LOW		590	796	TLR1	0.126	rs322979185
chr8	31628655	C	T	synonymous coding	LOW		570	796	TLR1	0.001634	novel
chr8	31628670	G	A	synonymous coding	LOW		565	796	TLR1	0.006536	rs334095358
chr8	31628684	C	A	stop gain	HIGH		561	796	TLR1	0.001634	novel
chr8	31628690	C	T	non-synonymous coding	MODERATE	Mtol	559	796	TLR1	0.237	rs344319987
chr8	31628691	G	A	synonymous coding	LOW		558	796	TLR1	0.001634	novel
chr8	31628696	A	T,G	non-synonymous coding	MODERATE	Mdel	557	796	TLR1	0.221,3.268e-03	novel
chr8	31628697	A	G	synonymous coding	LOW		556	796	TLR1	0.001634	novel
chr8	31628700	A	C	synonymous coding	LOW		555	796	TLR1	0.001634	novel
chr8	31628703	C	A,T	stop gain	HIGH		554	796	TLR1	1.634e-03,1.634e-03	novel
chr8	31628707	C	A	non-synonymous coding	MODERATE	Mdel	553	796	TLR1	0.001634	novel
chr8	31628708	T	C	non-synonymous coding	MODERATE	Mtol	553	796	TLR1	0.263	rs333390768
chr8	31628718	G	T,A	non-synonymous coding	MODERATE	Mtol	549	796	TLR1	1.634e-03,0.054	rs345093166
chr8	31628720	C	A	non-synonymous coding	MODERATE	Mdel	549	796	TLR1	0.001634	novel
chr8	31628724	C	T	synonymous coding	LOW		547	796	TLR1	0.172	rs328873096
chr8	31628753	C	A	non-synonymous coding	MODERATE	Mdel	538	796	TLR1	0.001634	novel
chr8	31628769	A	G	synonymous coding	LOW		532	796	TLR1	0.001634	novel
chr8	31628786	T	C	non-synonymous coding	MODERATE	Mtol	527	796	TLR1	0.178	rs336979909
chr8	31628798	G	T	non-synonymous coding	MODERATE	Mtol	523	796	TLR1	0.001634	novel
chr8	31628801	A	C	non-synonymous coding	MODERATE	Mtol	522	796	TLR1	0.001634	novel
chr8	31628808	C	T	synonymous coding	LOW		519	796	TLR1	0.001634	novel
chr8	31628813	G	A,T	stop gain	HIGH		518	796	TLR1	1.634e-03,1.634e-03	novel
chr8	31628817	G	T	non-synonymous coding	MODERATE	Mdel	516	796	TLR1	0.001634	novel
chr8	31628834	C	T	non-synonymous coding	MODERATE	Mtol	511	796	TLR1	0.001634	novel
chr8	31628836	G	A	non-synonymous coding	MODERATE	Mdel	510	796	TLR1	0.001634	novel
chr8	31628866	A	G	non-synonymous coding	MODERATE	Mtol	500	796	TLR1	0.042	rs344399897
chr8	31628930	C	G	non-synonymous coding	MODERATE	Mtol	479	796	TLR1	0.163	rs699106647
chr8	31628992	T	C	non-synonymous coding	MODERATE	Mtol	458	796	TLR1	0.139	rs327765584
chr8	31629014	T	C	non-synonymous coding	MODERATE	Mtol	451	796	TLR1	0.09	rs338622356
chr8	31629046	G	A	non-synonymous coding	MODERATE	Mdel	440	796	TLR1	0.026	rs318897459
chr8	31629087	G	A	synonymous coding	LOW		426	796	TLR1	0.077	rs330314429
chr8	31629399	G	A	synonymous coding	LOW		322	796	TLR1	0.07	rs81218808
chr8	31629510	C	T	synonymous coding	LOW		285	796	TLR1	0.078	rs81218807
chr8	31629525	G	A	synonymous coding	LOW		280	796	TLR1	0.075	rs81218806
chr8	31629546	C	T	stop gain	HIGH		273	796	TLR1	0.003268	novel
chr8	31629567	G	A	synonymous coding	LOW		266	796	TLR1	0.511	rs81218805
chr8	31629717	G	A	synonymous coding	LOW		216	796	TLR1	0.108	rs81218804
chr8	31629876	G	A	synonymous coding	LOW		163	796	TLR1	0.075	rs81218802
chr8	31629962	T	C	non-synonymous coding	MODERATE	Mtol	135	796	TLR1	0.028	rs325335990
chr8	31630015	A	G	non-synonymous coding	MODERATE	Mtol	117	796	TLR1	0.049	rs344147175
chr8	31630027	G	A	non-synonymous coding	MODERATE	Mtol	113	796	TLR1	0.028	rs327442536
chr8	31630209	T	C	synonymous coding	LOW		52	796	TLR1	0.056	rs343092878
chr8	31630312	A	G	non-synonymous coding	MODERATE	Mtol	18	796	TLR1	0.075	rs326791928
chr8	31633308	T	A	start gain	LOW			796	TLR1	0.025	rs343570193
chr8	31633330	G	A	start gain	LOW			796	TLR1	0.193	rs335419759
chr8	31642320	C	T	non-synonymous coding	MODERATE	Mtol	789	796	TLR6	0.00817	rs341260981
chr8	31642405	A	G	synonymous coding	LOW		760	796	TLR6	0.001634	rs81218859
chr8	31642512	G	A	non-synonymous coding	MODERATE	Mdel	725	796	TLR6	0.001634	novel
chr8	31642714	T	C	synonymous coding	LOW		657	796	TLR6	0.247	rs333549881
chr8	31642732	G	A	synonymous coding	LOW		651	796	TLR6	0.098	rs81218858
chr8	31642736	T	C	non-synonymous coding	MODERATE	Mtol	650	796	TLR6	0.001634	novel
chr8	31642769	G	T	non-synonymous coding	MODERATE	Mtol	639	796	TLR6	0.225	rs81218857
chr8	31642875	C	T	non-synonymous coding	MODERATE	Mtol	604	796	TLR6	0.004902	novel
chr8	31642876	G	A	synonymous coding	LOW		603	796	TLR6	0.19	rs335583196
chr8	31642893	A	G	synonymous coding	LOW		598	796	TLR6	0.082	rs342824538
chr8	31642895	G	A	non-synonymous coding	MODERATE	Mtol	597	796	TLR6	0.185	rs712904068
chr8	31642896	C	T	non-synonymous coding	MODERATE	Mdel	597	796	TLR6	0.001634	novel
chr8	31642912	G	A	synonymous coding	LOW		591	796	TLR6	0.263	rs326670402
chr8	31642952	G	T	non-synonymous coding	MODERATE	Mdel	578	796	TLR6	0.001634	novel
chr8	31642987	A	G	synonymous coding	LOW		566	796	TLR6	0.237	rs335079358
chr8	31643007	C	T	non-synonymous coding	MODERATE	Mtol	560	796	TLR6	0.407	rs344460984
chr8	31643012	G	T	non-synonymous coding	MODERATE	Mdel	558	796	TLR6	0.001634	novel
chr8	31643013	A	T	non-synonymous coding	MODERATE	Mdel	558	796	TLR6	0.067	novel
chr8	31643025	T	C	non-synonymous coding	MODERATE	Mtol	554	796	TLR6	0.513	rs325438277
chr8	31643034	C	A	non-synonymous coding	MODERATE	Mtol	551	796	TLR6	0.003268	novel
chr8	31643035	G	A	synonymous coding	LOW		550	796	TLR6	0.001634	rs713617234
chr8	31643041	C	T	synonymous coding	LOW		548	796	TLR6	0.08	novel
chr8	31643103	T	C	non-synonymous coding	MODERATE	Mtol	528	796	TLR6	0.056	novel
chr8	31643183	G	A	non-synonymous coding	MODERATE	Mtol	501	796	TLR6	0.459	rs336154196
chr8	31643247	C	G	non-synonymous coding	MODERATE	Mtol	480	796	TLR6	0.173	rs320614694
chr8	31643294	C	T	non-synonymous coding	MODERATE	Mtol	464	796	TLR6	0.00817	novel
chr8	31643309	C	T	non-synonymous coding	MODERATE	Mtol	459	796	TLR6	0.351	rs328376041
chr8	31643331	T	C	non-synonymous coding	MODERATE	Mtol	452	796	TLR6	0.312	rs337896315
chr8	31643401	C	T	synonymous coding	LOW		428	796	TLR6	0.335	rs319610708
chr8	31643426	T	C	non-synonymous coding	MODERATE	Mtol	420	796	TLR6	0.119	rs330871110
chr8	31643561	G	C	non-synonymous coding	MODERATE	Mtol	375	796	TLR6	0.003268	rs342146025
chr8	31643624	G	A	non-synonymous coding	MODERATE	Mtol	354	796	TLR6	0.337	rs319029434
chr8	31643708	C	T	non-synonymous coding	MODERATE	Mtol	326	796	TLR6	0.031	rs330238731
chr8	31643803	T	C	synonymous coding	LOW		294	796	TLR6	0.001634	rs325474444
chr8	31644022	C	A	synonymous coding	LOW		221	796	TLR6	0.083	rs81218856
chr8	31644344	G	A	non-synonymous coding	MODERATE	Mtol	114	796	TLR6	0.00817	rs339536690
chr8	31644419	T	C	non-synonymous coding	MODERATE	Mtol	89	796	TLR6	0.436	rs322825361
chr8	31644457	C	T	synonymous coding	LOW		76	796	TLR6	0.327	rs334780153
chr8	31644551	C	T	non-synonymous coding	MODERATE	Mtol	45	796	TLR6	0.001634	novel
chr8	31660794	T	C	start gain	LOW			796	TLR6	0.018	rs343388678
chr8	79824768	A	C	non-synonymous coding	MODERATE	Mdel	775	785	TLR2	0.011	novel
chr8	79824782	G	A	non-synonymous coding	MODERATE	Mtol	770	785	TLR2	0.001634	novel
chr8	79824790	C	T	synonymous coding	LOW		767	785	TLR2	0.001634	novel
chr8	79824859	C	T	synonymous coding	LOW		744	785	TLR2	0.038	rs431825205
chr8	79824874	T	C	synonymous coding	LOW		739	785	TLR2	0.016	rs344476999
chr8	79825009	G	A	synonymous coding	LOW		694	785	TLR2	0.001634	novel
chr8	79825030	A	G	synonymous coding	LOW		687	785	TLR2	0.033	rs325959831
chr8	79825057	G	A	synonymous coding	LOW		678	785	TLR2	0.018	rs339821199
chr8	79825282	G	A	synonymous coding	LOW		603	785	TLR2	0.016	rs320877015
chr8	79825309	G	A	synonymous coding	LOW		594	785	TLR2	0.168	rs328503226
chr8	79825345	C	T	synonymous coding	LOW		582	785	TLR2	0.016	rs335766252
chr8	79825368	G	T	synonymous coding	LOW		575	785	TLR2	0.003268	novel
chr8	79825375	C	T	synonymous coding	LOW		572	785	TLR2	0.016	novel
chr8	79825542	T	G	non-synonymous coding	MODERATE	Mtol	517	785	TLR2	0.006536	rs318460814
chr8	79825581	C	G	non-synonymous coding	MODERATE	Mtol	504	785	TLR2	0.018	rs329609899
chr8	79825597	A	G	synonymous coding	LOW		498	785	TLR2	0.016	rs340475767
chr8	79825616	G	A	non-synonymous coding	MODERATE	Mtol	492	785	TLR2	0.016	rs320745652
chr8	79825706	A	G	non-synonymous coding	MODERATE	Mdel	462	785	TLR2	0.001634	novel
chr8	79825797	T	C	non-synonymous coding	MODERATE	Mtol	432	785	TLR2	0.041	rs431825203
chr8	79826052	T	C	non-synonymous coding	MODERATE	Mdel	347	785	TLR2	0.00817	novel
chr8	79826079	C	T	non-synonymous coding	MODERATE	Mtol	338	785	TLR2	0.018	rs340567639
chr8	79826272	C	G	synonymous coding	LOW		273	785	TLR2	0.018	rs81218815
chr8	79826375	T	C	non-synonymous coding	MODERATE	Mtol	239	785	TLR2	0.087	rs81218814
chr8	79826376	T	G	non-synonymous coding	MODERATE	Mtol	239	785	TLR2	0.064	rs338308757
chr8	79826445	T	C	non-synonymous coding	MODERATE	Mtol	216	785	TLR2	0.034	rs323209902
chr8	79826462	C	G,T	non-synonymous coding	MODERATE	Mtol	210	785	TLR2	0.051,0.018	rs334127689
chr8	79826482	A	G	synonymous coding	LOW		203	785	TLR2	0.026	rs81218813
chr8	79826521	G	A	synonymous coding	LOW		190	785	TLR2	0.038	rs81218812
chr8	79826680	G	A	synonymous coding	LOW		137	785	TLR2	0.049	rs325681177
chr8	79826685	G	C	non-synonymous coding	MODERATE	Mtol	136	785	TLR2	0.039	rs81218811
chr8	79826715	T	C	non-synonymous coding	MODERATE	Mdel	126	785	TLR2	0.294	rs81218810
chr8	79826716	G	A	synonymous coding	LOW		125	785	TLR2	0.039	rs81218809
chr8	79826918	A	G	non-synonymous coding	MODERATE	Mdel	58	785	TLR2	0.001634	novel
chr8	79826932	T	C	synonymous coding	LOW		53	785	TLR2	0.001634	rs328577244
chr8	79833664	G	A	start gain	LOW			785	TLR2	0.038	rs691243390
chr8	79833686	G	A	start gain	LOW			785	TLR2	0.044	rs325778251
chrX	10451121	T	C	start gain	LOW			1050	TLR7	0.016	rs342676756
chrX	10472976	G	A	synonymous coding	LOW		43	1050	TLR7	0.011	novel
chrX	10473204	A	G	synonymous coding	LOW		119	1050	TLR7	0.023	rs81294155
chrX	10473312	C	T	synonymous coding	LOW		155	1050	TLR7	0.016	novel
chrX	10473367	C	T	synonymous coding	LOW		174	1050	TLR7	0.003268	rs81294156
chrX	10473468	A	G	synonymous coding	LOW		207	1050	TLR7	0.004902	novel
chrX	10473510	T	G	synonymous coding	LOW		221	1050	TLR7	0.009804	rs328453529
chrX	10473866	C	A	non-synonymous coding	MODERATE	Mtol	340	1050	TLR7	0.229	rs81294158
chrX	10473878	A	G	non-synonymous coding	MODERATE	Mtol	344	1050	TLR7	0.011	novel
chrX	10473976	A	C	non-synonymous coding	MODERATE	Mtol	377	1050	TLR7	0.001634	novel
chrX	10474187	G	A	non-synonymous coding	MODERATE	Mtol	447	1050	TLR7	0.062	rs81294160
chrX	10474260	T	C	synonymous coding	LOW		471	1050	TLR7	0.088	rs81294161
chrX	10474683	C	T	synonymous coding	LOW		612	1050	TLR7	0.015	novel
chrX	10474881	G	A	synonymous coding	LOW		678	1050	TLR7	0.009804	rs81294164
chrX	10475007	C	T	synonymous coding	LOW		720	1050	TLR7	0.009804	rs81294165
chrX	10475079	A	G	synonymous coding	LOW		744	1050	TLR7	0.235	rs81219472
chrX	10475610	A	G	synonymous coding	LOW		921	1050	TLR7	0.044	rs81294167
chrX	10475766	C	T	synonymous coding	LOW		973	1050	TLR7	0.003268	novel
chrX	10475907	A	G	synonymous coding	LOW		1020	1050	TLR7	0.009804	rs81294168
chrX	10475913	T	C	synonymous coding	LOW		1022	1050	TLR7	0.011	rs334504212
chrX	10503855	A	G	start gain	LOW			1028	TLR8	0.004902	novel
chrX	10509839	T	G	non-synonymous coding	MODERATE	Mdel	14	1028	TLR8	0.25	rs81294170
chrX	10509897	T	C	synonymous coding	LOW		33	1028	TLR8	0.417	rs81294171
chrX	10509922	G	C	non-synonymous coding	MODERATE	Mdel	42	1028	TLR8	0.036	rs81294172	Asian (pAAF=0.500)
chrX	10509954	G	T	non-synonymous coding	MODERATE	Mtol	52	1028	TLR8	0.003268	rs81294173
chrX	10509975	C	A	synonymous coding	LOW		59	1028	TLR8	0.034	rs81294175
chrX	10509997	T	C	synonymous coding	LOW		67	1028	TLR8	0.247	rs81294176
chrX	10510047	G	A	synonymous coding	LOW		83	1028	TLR8	0.003268	novel
chrX	10510107	C	T	synonymous coding	LOW		103	1028	TLR8	0.004902	rs342803747
chrX	10510221	A	G	synonymous coding	LOW		141	1028	TLR8	0.235	rs81294178
chrX	10510276	C	T	non-synonymous coding	MODERATE	Mdel	160	1028	TLR8	0.001634	novel
chrX	10510332	A	C	non-synonymous coding	MODERATE	Mtol	178	1028	TLR8	0.243	rs81294179
chrX	10510368	A	T	non-synonymous coding	MODERATE	Mdel	190	1028	TLR8	0.276	novel
chrX	10510434	C	T	synonymous coding	LOW		212	1028	TLR8	0.042	rs81294181	Asian (pAAF=0.591)
chrX	10510662	G	T	synonymous coding	LOW		288	1028	TLR8	0.034	rs81218816
chrX	10510705	T	C	synonymous coding	LOW		303	1028	TLR8	0.319	rs81218817
chrX	10511255	T	C	non-synonymous coding	MODERATE	Mdel	486	1028	TLR8	0.003268	novel
chrX	10511259	G	A	synonymous coding	LOW		487	1028	TLR8	0.001634	novel
chrX	10511391	A	G	synonymous coding	LOW		531	1028	TLR8	0.003268	rs335338123
chrX	10511403	T	C	synonymous coding	LOW		535	1028	TLR8	0.083	rs81294183
chrX	10511508	A	T	synonymous coding	LOW		570	1028	TLR8	0.423	novel
chrX	10511538	C	T	synonymous coding	LOW		580	1028	TLR8	0.088	rs81294185
chrX	10511661	G	A	stop gain	HIGH		621	1028	TLR8	0.003268	novel
chrX	10512037	G	T	non-synonymous coding	MODERATE	Mtol	747	1028	TLR8	0.006536	novel
chrX	10512038	C	T	non-synonymous coding	MODERATE	Mtol	747	1028	TLR8	0.006536	novel
chrX	10512136	C	T	synonymous coding	LOW		780	1028	TLR8	0.051	rs81294187
chrX	10512192	G	A	synonymous coding	LOW		798	1028	TLR8	0.408	rs81294188
chrX	10512195	C	T	synonymous coding	LOW		799	1028	TLR8	0.006536	rs323981653
chrX	10512200	G	A	non-synonymous coding	MODERATE	Mtol	801	1028	TLR8	0.003268	rs81294189
chrX	10512237	G	A	synonymous coding	LOW		813	1028	TLR8	0.039	rs81294190
chrX	10512345	C	T	synonymous coding	LOW		849	1028	TLR8	0.013	novel
chrX	10512348	T	C	synonymous coding	LOW		850	1028	TLR8	0.009804	rs693203737
