# Supplementary material for: Identification of genetic variation in the swine toll-like receptors and development of a porcine TLR genotyping array
Source: Genet Sel Evol. 2016 Mar 31;48:28. doi: 10.1186/s12711-016-0206-0 (PMC4818456; doi:10.1186/s12711-016-0206-0)
Supplement: Supplementary file 7 — 10.1186/s12711-016-0206-0 List of the 93 polymorphisms present on the genotyping array. Description: The column “alternative allele frequency” shows the allele frequency of the alternative allele as calculated from the individual’s genotypes. [file 12711_2016_206_MOESM7_ESM.xlsx]

## Sheet: Sheet1
gene name	variant effect	effect impact	SIFT class	chromosome	position	Ensembl ID	reference allele	alternative allele	alternative allele frequency
TLR1	non-synonymous coding	moderate	Mdel	chr8	31629046	rs318897459	G	A	0.0113636
TLR1	non-synonymous coding	moderate	Mtol	chr8	31628060	rs321053450	G	A	0.0793991
TLR1	non-synonymous coding	moderate	Mtol	chr8	31628786	rs336979909	T	C	0.138298
TLR1	non-synonymous coding	moderate	Mtol	chr8	31628930	rs699106647	C	G	0.188525
TLR1	non-synonymous coding	moderate	Mtol	chr8	31629014	rs338622356	T	C	0.0757576
TLR1	non-synonymous coding	moderate	Mtol	chr8	31629962	rs325335990	T	C	0.0248963
TLR1	non-synonymous coding	moderate	Mtol	chr8	31630015	rs344147175	A	G	0.0504032
TLR1	non-synonymous coding	moderate	Mtol	chr8	31630027	rs327442536	G	A	0.0304878
TLR1	non-synonymous coding	moderate	Mtol	chr8	31630312	rs326791928	A	G	0.0866935
TLR2	non-synonymous coding	moderate	Mdel	chr8	79825706	novel	A	G	0.0021097
TLR2	non-synonymous coding	moderate	Mdel	chr8	79826052	novel	T	C	0.00643777
TLR2	non-synonymous coding	moderate	Mdel	chr8	79826715	rs81218810	T	C	0.260246
TLR2	non-synonymous coding	moderate	Mtol	chr8	79824782	novel	G	A	0.00205761
TLR2	non-synonymous coding	moderate	Mtol	chr8	79825542	rs318460814	T	G	0.00617284
TLR2	non-synonymous coding	moderate	Mtol	chr8	79825581	rs329609899	C	G	0.00847458
TLR2	non-synonymous coding	moderate	Mtol	chr8	79825616	rs320745652	G	A	0.0201613
TLR2	non-synonymous coding	moderate	Mtol	chr8	79825797	rs431825203	T	C	0.0389344
TLR2	non-synonymous coding	moderate	Mtol	chr8	79826079	rs340567639	C	T	0.00840336
TLR2	non-synonymous coding	moderate	Mtol	chr8	79826445	rs323209902	T	C	0.035865
TLR2	non-synonymous coding	moderate	Mtol	chr8	79826685	rs81218811	G	C	0.0263158
TLR3	non-synonymous coding	moderate	Mdel	chr15	53841543	novel	T	G	0.00201613
TLR3	non-synonymous coding	moderate	Mtol	chr15	53841788	rs80821138	A	C	0.0574468
TLR3	non-synonymous coding	moderate	Mtol	chr15	53841819	rs80889303	G	C	0.168724
TLR3	non-synonymous coding	moderate	Mtol	chr15	53842832	rs80841491	T	A	0.105042
TLR3	non-synonymous coding	moderate	Mtol	chr15	53843150	rs703955009	G	T	0.00612245
TLR3	non-synonymous coding	moderate	Mtol	chr15	53849584	rs80819589	T	C	0.0169492
TLR3	synonymous	low	synonymous	chr15	53841623	rs80880917	A	G	0.26383
TLR3	synonymous	low	synonymous	chr15	53842076	rs80875783	C	T	0.0995851
TLR3	synonymous	low	synonymous	chr15	53842301	rs80950111	G	A	0.224138
TLR3	synonymous	low	synonymous	chr15	53849522	rs80849814	G	A	0.10166
TLR4	3'UTR	modifier	3'UTR	chr1	289785249	rs80907449	C	T	0.194093
TLR4	non-synonymous coding	moderate	Mtol	chr1	289784826	novel	G	A	0.00201613
TLR4	synonymous	low	synonymous	chr1	289784912	rs80834103	G	A	0.05
TLR5	non-synonymous coding	moderate	Mdel	chr10	21886961	rs705459492	G	A	0.0283401
TLR5	non-synonymous coding	moderate	Mdel	chr10	21887675	rs81218850	G	A	0.0273109
TLR5	non-synonymous coding	moderate	Mdel	chr10	21887979	rs81210416	G	A	0.0264228
TLR5	non-synonymous coding	moderate	Mtol	chr10	21886722	rs702992918	C	T	0.0289256
TLR5	non-synonymous coding	moderate	Mtol	chr10	21887027	rs337269613	C	T	0.0185185
TLR5	non-synonymous coding	moderate	Mtol	chr10	21887069	rs319328810	C	T	0.0489796
TLR5	non-synonymous coding	moderate	Mtol	chr10	21887316	rs341636407	G	T	0.0142276
TLR5	non-synonymous coding	moderate	Mtol	chr10	21887634	rs81218851	T	A	0.226695
TLR5	non-synonymous coding	moderate	Mtol	chr10	21887922	rs81210415	A	T	0.0268595
TLR5	non-synonymous coding	moderate	Mtol	chr10	21888047	rs81210417	A	C	0.232653
TLR5	non-synonymous coding	moderate	Mtol	chr10	21888744	rs338003739	C	T	0.00823045
TLR5	non-synonymous coding	moderate	Mtol	chr10	21888821	rs319209818	C	T	0.00809717
TLR6	non-synonymous coding	moderate	Mtol	chr8	31642320	rs341260981	C	T	0.0105932
TLR6	non-synonymous coding	moderate	Mtol	chr8	31642769	rs81218857	G	T	0.226872
TLR6	non-synonymous coding	moderate	Mtol	chr8	31643007	rs344460984	C	T	0.112069
TLR6	non-synonymous coding	moderate	Mtol	chr8	31643025	rs325438277	T	C	0.206897
TLR6	non-synonymous coding	moderate	Mtol	chr8	31643103	novel	T	C	0.140496
TLR6	non-synonymous coding	moderate	Mtol	chr8	31643247	rs320614694	C	G	0.185417
TLR6	non-synonymous coding	moderate	Mtol	chr8	31643331	rs337896315	T	C	0.431111
TLR6	non-synonymous coding	moderate	Mtol	chr8	31643426	rs330871110	T	C	0.117769
TLR6	non-synonymous coding	moderate	Mtol	chr8	31643561	rs342146025	G	C	0.00423729
TLR6	non-synonymous coding	moderate	Mtol	chr8	31643624	rs319029434	G	A	0.357438
TLR6	non-synonymous coding	moderate	Mtol	chr8	31643708	rs330238731	C	T	0.035865
TLR6	non-synonymous coding	moderate	Mtol	chr8	31644344	rs339536690	G	A	0.00813008
TLR6	non-synonymous coding	moderate	Mtol	chr8	31644419	rs322825361	T	C	0.487654
TLR6	non-synonymous coding	moderate	Mtol	chr8	31644551	novel	C	T	0.00406504
TLR7	3'UTR	low	3'UTR	chrX	10476288	rs336142494	T	C	0.479424
TLR7	non-synonymous coding	moderate	Mtol	chrX	10473866	rs81294158	C	A	0.213693
TLR7	non-synonymous coding	moderate	Mtol	chrX	10473878	novel	A	G	0.0148305
TLR7	non-synonymous coding	moderate	Mtol	chrX	10474187	rs81294160	G	A	0.0617284
TLR7	synonymous	low	synonymous	chrX	10474260	rs81294161	T	C	0.123967
TLR7	synonymous	low	synonymous	chrX	10475079	rs81219472	A	G	0.208511
TLR8	non-synonymous coding	moderate	Mdel	chrX	10509839	rs81294170	T	G	0.236515
TLR8	non-synonymous coding	moderate	Mdel	chrX	10509922	rs81294172	G	C	0.0357143
TLR8	non-synonymous coding	moderate	Mdel	chrX	10510276	novel	C	T	0.00429185
TLR8	non-synonymous coding	moderate	Mdel	chrX	10510368	rs81294180	A	T	0.32839
TLR8	non-synonymous coding	moderate	Mtol	chrX	10509954	rs81294173	G	T	0.00413223
TLR8	non-synonymous coding	moderate	Mtol	chrX	10510332	rs81294179	A	C	0.286008
TLR9	3'UTR	low	3'UTR	chr13	37651891	rs324358776	T	C	0.123967
TLR9	non-synonymous coding	moderate	Mtol	chr13	37648821	novel	G	A	0.00826446
TLR9	non-synonymous coding	moderate	Mtol	chr13	37649611	novel	G	A	0.0290456
TLR9	non-synonymous coding	moderate	Mtol	chr13	37651086	novel	G	A	0.00840336
TLR9	non-synonymous coding	moderate	Mtol	chr13	37651491	rs329632652	T	G	0.0352697
TLR9	synonymous	low	synonymous	chr13	37648989	rs337611267	C	T	0.323887
TLR9	synonymous	low	synonymous	chr13	37649060	rs320508607	T	C	0.32438
TLR9	synonymous	low	synonymous	chr13	37650065	rs337151670	T	C	0.148374
TLR10	non-synonymous coding	moderate	Mdel	chr8	31605017	rs327167411	G	A	0.0286885
TLR10	non-synonymous coding	moderate	Mdel	chr8	31605410	rs81218843	C	T	0.223629
TLR10	non-synonymous coding	moderate	Mdel	chr8	31605626	rs338750038	C	G	0.053719
TLR10	non-synonymous coding	moderate	Mdel	chr8	31606047	rs343453056	G	C	0.227876
TLR10	non-synonymous coding	moderate	Mtol	chr8	31605521	rs81218842	A	T	0.589069
TLR10	non-synonymous coding	moderate	Mtol	chr8	31605596	rs337167550	C	T	0.216667
TLR10	non-synonymous coding	moderate	Mtol	chr8	31605687	rs318357233	T	C	0.222222
TLR10	non-synonymous coding	moderate	Mtol	chr8	31606099	rs324413336	C	T	0.216049
TLR10	non-synonymous coding	moderate	Mtol	chr8	31606747	rs345618858	A	T	0.603814
TLR10	non-synonymous coding	moderate	Mtol	chr8	31606800	rs81218839	A	C	0.0327869
TLR10	non-synonymous coding	moderate	Mtol	chr8	31606826	rs81218838	T	A	0.604348
TLR10	non-synonymous coding	moderate	Mtol	chr8	31606901	rs320855155	T	A	0.0102041
TLR10	non-synonymous coding	moderate	Mtol	chr8	31607099	rs81218834	T	A	0.225738
TLR10	non-synonymous coding	moderate	Mtol	chr8	31607171	rs81218833	T	C	0.345528
